# Supplementary material for: Newborn MTHFR rs1801133 Variant and Extremely Low Birth Weight: A Case–Control Study and Meta-Analysis
Source: Genes (Basel). 2025 Oct 13;16(10):1192. doi: 10.3390/genes16101192 (PMC12562856; doi:10.3390/genes16101192)
Supplement: Supplementary file 1 [file genes-16-01192-s001.zip]

Archive with 1 entries (1 files):
- genes-3858157-supplementary.pdf
